# Supplementary material for: The Importance of Networking in Autism Gaze Analysis
Source: PLoS One. 2015 Oct 23;10(10):e0141191. doi: 10.1371/journal.pone.0141191 (PMC4619728; doi:10.1371/journal.pone.0141191)
Supplement: S1 Table — (XLSX) [file pone.0141191.s001.xlsx]

## Sheet: Feuil1
subjectID	group	gender	age, month	NVMA, month	VMA, month	ADOS_severity_score	FixTime_Stimulus(ms)	FixTime_LeftEyeAOI	FixTime_RightEyeAOI	FixTime_NoseAOI	FixTime_MouthAOI	FixTime_OuterAOI	TotNb_Transitions	Deg_LeftEyeAOI	Deg_RightEyeAOI	Deg_NoseAOI	Deg_MouthAOI	Deg_OuterAOI
1	ASD	Male	66.97	57.5	46.5	6	2214.2	7.2	25.3	28.3	31.4	6.4	50	23.3	100	100	93.1	15.52
3	ASD	Female	39.01	25.5	19.5	4	1895	28.5	50.4	0	9	12.1	25	85	100	0	26.67	16.67
4	ASD	Male	46.08	37	32.5	6	1869.7	26.6	20.3	7.1	21	25	42	77.3	81.82	45.45	77.27	100
5	ASD	Male	43.08	46	43.5	8	2022.2	27.6	38.4	1.4	20.9	11.6	31	66.7	100	12.5	83.33	55.56
10	ASD	Male	34.33	26	20	9	1924.1	15.5	14.6	1.9	43.6	24.5	33	76.2	47.62	28.57	100	61.9
13	ASD	Male	51.27	39.5	34.5	6	2143.1	15.7	59.6	5.2	16.8	2.7	42	41.7	100	4.17	43.75	5.56
15	ASD	Male	31	24	8	10	1633.3	16.8	43.4	14.7	3.6	17.8	6	26.7	20	100	26.67	0
16	ASD	Male	32.5	17.5	9	9	1979.63	52.5	24.2	1.2	1.8	20.4	14	100	25	6.25	8.33	31.25
17	ASD	Male	32.01	34.5	33	4	2330.3	21.8	5.4	15.7	20.5	36.6	46	100	33.33	75	75	100
18	ASD	Male	46.9	37	36.5	6	1948.1	62.6	15.5	3.7	6.1	11.6	26	100	56.25	15	22.5	26.25
19	ASD	Male	36.97	28.5	30	7	2004.8	2	29.1	35.9	23	10	26	1.4	50	75	45.83	55.56
20	ASD	Male	40.87	52.5	53.5	5	1575.9	51.1	3	7.4	27.4	11.1	33	100	9.09	40.91	40.91	64.77
22	ASD	Female	40.07	28.5	24.5	4	2148.5	21.1	31	3.3	12	32.6	37	77.3	100	31.82	40.91	86.36
26	ASD	Male	32.63	23.5	12	6	2250	33.7	3.3	12.6	42.9	7.4	24	100	14.71	48.53	52.94	8.82
29	ASD	Male	42.73	26	27.5	6	2452.8	8.1	62.9	3.8	7.1	18.1	36	29	100	29.03	14.52	41.13
30	ASD	Female	22.01	15	9	7	1914.8	47.3	31.2	1.9	7.6	12	24	100	75	1.67	6.67	50
31	ASD	Male	25.6	22	19.5	7	2009.5	9.4	67.9	6.5	3.2	13	14	30.3	100	27.27	12.12	42.42
35	ASD	Male	35	27.5	18	9	2551.4	45.4	38.3	2	4.1	10.3	50	100	71.34	10.98	10.98	14.63
40	ASD	Male	62.6	56.5	41	6	1888.3	19.6	18	7.5	11.5	43.4	34	47.7	40.91	40.91	50	100
45	ASD	Female	53.77	46.5	43	5	2125	40.7	45	2.8	1.8	9.3	41	100	94.12	5.88	5.88	11.76
2	TD	Male	68	51.5	56		1977.8	42.4	15.1	3.1	35.3	4.2	30	94.7	47.37	10.53	100	27.63
6	TD	Female	26.77	31	30		2083.4	50.9	15.4	3.1	3.1	27.5	20	100	23.53	15.69	7.84	64.71
9	TD	Male	60.67	64	63.5		1918.3	43.3	40	2.4	1.4	12.9	32	95.8	100	15.63	4.17	31.25
11	TD	Female	26.83	27	30		1887.5	2.7	2.3	15.8	42.5	36.7	22	5.6	33.33	16.67	100	41.67
12	TD	Female	60.67	59.5	62.5		2415.1	18	28.3	12.4	27.5	13.8	54	83.3	100	95.83	87.5	83.33
14	TD	Female	36	44	36.5		1790.3	50.3	14.6	16.2	15.5	3.4	47	100	29.17	39.58	35.42	16.67
21	TD	Male	27.23	26.5	32.5		2072.7	55.1	12.5	6.4	3.5	22.6	35	75	56.67	15	1.67	37.5
23	TD	Male	61.23	68.5	64		2036.7	30.3	34.2	2.9	24.7	7.9	38	100	82.61	22.83	78.26	29.35
25	TD	Male	31.87	38	30		1477.1	15.8	18.5	22.4	19.7	23.5	22	83.3	43.75	83.33	31.25	100
27	TD	Male	52.03	60.5	47.5		1881.3	50.1	5.6	15.7	25	3.6	25	100	3.41	23.86	29.55	11.36
28	TD	Male	37.43	43.5	39		2195.4	33	38.6	1	16.1	11.3	41	75	96.77	0.81	31.45	16.94
32	TD	Female	56.6	62.5	60		2263.9	16.4	31.6	15.2	16	20.7	55	96.9	100	71.88	40.63	34.38
36	TD	Male	33.83	36.5	33.5		2301.4	52.7	18.2	8	6.2	14.9	54	100	30.95	23.21	12.5	47.62
37	TD	Female	28.57	31.5	29.5		1971.2	67.2	9.5	2.4	12.5	8.5	31	100	45	2	30	30
38	TD	Male	69	69	69		2163.9	38.5	19.9	3.4	23.8	14.5	48	100	68.75	25	56.25	50
41	TD	Male	41	40	44.5		2020.8	24.4	28	5.4	6	36.3	37	95.5	100	27.27	9.09	64.77
43	TD	Female	51.8	64	54.5		2156.9	21.2	36.4	10.1	29.5	2.8	38	70.8	95.83	28.13	100	9.38
44	TD	Female	33.9	32.5	30.5		2148.3	39.5	22.4	3.9	7.4	26.7	36	100	52.78	19.44	16.67	36.11
46	TD	Male	43.1	41	51		2320.8	35.2	8.3	6.1	29.3	20.9	59	100	26.79	21.43	73.81	42.86
47	TD	Male	45.4	46.5	46		1850	58.1	3	5.7	11.2	21.9	9	100	18.52	3.7	11.11	0
48	TD	Male	31.39	31	36.5		2093.3	54.9	19.1	9.6	12.7	4.9	15	75	40	37.5	50	10
